# Supplementary material for: Ritualized aggressive behavior reveals distinct social structures in native and introduced range tawny crazy ants
Source: PLoS One. 2019 Nov 22;14(11):e0225597. doi: 10.1371/journal.pone.0225597 (PMC6874334; doi:10.1371/journal.pone.0225597)
Supplement: S1 File — (XLSX) [file pone.0225597.s001.xlsx]

## Sheet: Arg Nf Nest Pairs 2
Date	Site	Nest Colony 1 Generic	Nest Colony 2 Generic	Pair	Original # of Arenas (N)	Separation Dist (meters)	Arena Avg Highest Aggression Score (for Pair) (wout 2s)	Aggressive (1) Non-aggressive (0) (NA = 1.0<avg<3.0)
2015-05-07	Carlos Pelligrini	003	006	003x006	2	605.412	2	NA
2015-05-03	Carlos Pelligrini	003	008	003x008	2	1084.13	3.5	1
2015-05-06	Carlos Pelligrini	003	021	003x021	4	284.302	4	1
2015-05-06	Carlos Pelligrini	003	025	003x025	2	864.703	3	1
2015-05-10	Carlos Pelligrini	006	014	006x014	3	660.61	1	0
2015-05-06	Carlos Pelligrini	006	021	006x021	7	328.071	3.14286	1
2015-05-13	Carlos Pelligrini	006	024	006x024	4	46.0859	1	0
2015-05-06	Carlos Pelligrini	006	041	006x041	1	1095.82	5	1
2015-05-06	Carlos Pelligrini	006	058	006x058	4	527.933	3.75	1
2015-05-11	Carlos Pelligrini	006	082	006x082	6	163.84	3	1
2015-05-13	Carlos Pelligrini	006	088	006x088	3	139.33	0.666667	0
2015-05-12	Carlos Pelligrini	006	089	006x089	3	91.9228	4	1
2015-05-10	Carlos Pelligrini	006	090	006x090	6	71.7278	0.833333	0
2015-05-12	Carlos Pelligrini	006	126	006x126	3	13.857	0.5	0
2015-05-12	Carlos Pelligrini	006	141	006x141	6	153.519	0.75	0
2015-05-12	Carlos Pelligrini	006	143	006x143	3	121.141	3.33333	1
2015-05-09	Carlos Pelligrini	008	014	008x014	3	332.352	1	0
2015-05-05	Carlos Pelligrini	008	022	008x022	4	711.21	2.5	NA
2015-05-06	Carlos Pelligrini	008	025	008x025	3	332.669	1	0
2015-05-08	Carlos Pelligrini	008	053	008x053	5	38.2219	2	NA
2015-05-09	Carlos Pelligrini	008	060	008x060	4	266.733	3.33333	1
2015-05-06	Rincon de Soc	012	023	012x023	1	36.5459	1	0
2015-05-09	Carlos Pelligrini	014	021	014x021	3	754.135	3.66667	1
2015-05-08	Carlos Pelligrini	014	022	014x022	8	548.699	3.28571	1
2015-05-06	Carlos Pelligrini	014	025	014x025	1	8.26698	1	0
2015-05-09	Carlos Pelligrini	014	058	014x058	3	468.871	2	NA
2015-05-08	Carlos Pelligrini	014	060	014x060	4	517.246	4	1
2015-05-06	1- Rincon de Soc; 2- Carlos Pelligrini	017	021	017x021		27305	5	1
2015-05-06	Rincon de Soc	017	023	017x023	1	26.7349	1	0
2015-05-06	Carlos Pelligrini	018	058	018x058	5	24.6689	1.4	NA
2015-05-08	Carlos Pelligrini	021	022	021x022	4	477.32	3.75	1
2015-05-05	Carlos Pelligrini	021	025	021x025	4	758.836	1.75	NA
2015-05-09	Carlos Pelligrini	021	028	021x028	3	294.524	3.5	1
2015-05-10	Carlos Pelligrini	021	035	021x035	7	177.514	3.5	1
2015-05-06	Carlos Pelligrini	021	058	021x058	1	802.413	5	1
2015-05-10	Carlos Pelligrini	021	073	021x073	1	138.154	5	1
2015-05-11	Carlos Pelligrini	021	074	021x074	3	93.5098	5	1
2015-05-08	Carlos Pelligrini	022	028	022x028	7	351.495	1.71429	NA
2015-05-08	Carlos Pelligrini	022	032	022x032	7	67.1498	1.42857	NA
2015-05-08	Carlos Pelligrini	022	060	022x060	1	973.094	4	1
2015-05-06	Carlos Pelligrini	025	058	025x058	1	463.188	4	1
2015-05-08	Carlos Pelligrini	032	060	032x060	1	940.441	4	1
2015-05-10	Carlos Pelligrini	035	073	035x073	1	46.5549	5	1
2015-05-10	Carlos Pelligrini	035	088	035x088	3	117.758	4	1
2015-05-12	Carlos Pelligrini	035	131	035x131	3	74.8568	1	0
2015-05-06	Carlos Pelligrini	045	055	045x055	1	1555.31	5	1
2015-05-08	Carlos Pelligrini	050	060	050x060	1	32.1509	1	0
2015-05-06	Carlos Pelligrini	055	060	055x060	1	331.099	5	1
2015-05-08	Carlos Pelligrini	058	060	058x060	4	812.564	5	1
2015-05-11	Carlos Pelligrini	058	081	058x081	3	141.698	4	1
2015-05-12	Carlos Pelligrini	066	088	066x088	3		1.66667	NA
2015-05-11	Carlos Pelligrini	073	074	073x074	3	45.3279	4	1
2015-05-11	Carlos Pelligrini	081	084	081x084	3	112.407	4.66667	1
2015-05-11	Carlos Pelligrini	082	084	082x084	10	136.576	3.1	1
2015-05-12	Carlos Pelligrini	082	089	082x089	3	122.173	3.33333	1
2015-05-12	Carlos Pelligrini	082	132	082x132	3	68.1528	1	0
2015-05-12	Carlos Pelligrini	082	143	082x143	3	110.635	1	0
2015-05-13	Carlos Pelligrini	082	153	082x153	4	42.7409	1.33333	NA
2015-05-13	Carlos Pelligrini	082	155	082x155	3	33.6619	3.66667	1
2015-05-12	Carlos Pelligrini	084	132	084x132	3	71.9518	2.66667	NA
2015-05-13	Carlos Pelligrini	084	148	084x148	3	49.5889	3.33333	1
2015-05-13	Carlos Pelligrini	084	157	084x157	3	35.3619	0.666667	0
2015-05-10	Carlos Pelligrini	088	090	088x090	6	70.2238	0.833333	0
2015-05-12	Carlos Pelligrini	088	131	088x131	2	42.9419	4	1
2015-05-12	Carlos Pelligrini	088	132	088x132	6	332.527	2	NA
2015-05-12	Rincon de Soc	098	135	098x135	14	132.467	2.85714	NA
2015-05-12	Rincon de Soc	098	136	098x136	6	142.272	3	1
2015-05-14	Rincon de Soc	098	145	098x145	3	945.859	4	1
2015-05-16	Rincon de Soc	098	209	098x209	3	65.1688	1	0
2015-05-15	Rincon de Soc	098	215	098x215	3	31.4849	4	1
2015-05-15	Rincon de Soc	098	220	098x220	3	68.3798	4.66667	1
2015-05-16	Rincon de Soc	098	231	098x231	3	127.622	4.33333	1
2015-05-12	Carlos Pelligrini	132	143	132x143	6	172.1	1.83333	NA
2015-05-12	Rincon de Soc	135	136	135x136	3	47.7159	1	0
2015-05-15	Rincon de Soc	135	140	135x140	3	41.4959	0.5	0
2015-05-14	Rincon de Soc	135	146	135x146	3	1040.29	4.33333	1
2015-05-16	Rincon de Soc	135	206	135x206	3	120.199	1	0
2015-05-15	Rincon de Soc	135	215	135x215	3	140.73	4	1
2015-05-15	Rincon de Soc	135	220	135x220	3	71.6458	4	1
2015-05-16	Rincon de Soc	135	231	135x231	3	7.62498	4.33333	1
2015-05-12	Rincon de Soc	136	140	136x140	3	7.32698	1	0
2015-05-14	Rincon de Soc	136	150	136x150	3	472.16	4.33333	1
2015-05-15	Rincon de Soc	136	220	136x220	3	73.8918	4.33333	1
2015-05-14	Rincon de Soc	140	175	140x175	3	1012	1	0
2015-05-13	Carlos Pelligrini	141	182	141x182	3	131.362	0.666667	0
2015-05-14	Rincon de Soc	145	146	145x146	6	19.763	3.83333	1
2015-05-16	Rincon de Soc	145	156	145x156	3	1423.14	4.33333	1
2015-05-14	Rincon de Soc	145	175	145x175	2	45.7629	4	1
2015-05-16	Rincon de Soc	145	209	145x209	3	996.417	4	1
2015-05-14	Rincon de Soc	146	175	146x175	4	26.4179	3	1
2015-05-14	Rincon de Soc	150	156	150x156	6	69.7518	3.5	1
2015-05-14	Rincon de Soc	150	220	150x220	3	544.153	1.66667	NA
2015-05-16	Rincon de Soc	156	175	156x175	3	1409.17	4.33333	1
2015-05-16	Rincon de Soc	156	206	156x206	3	613.559	4	1
2015-05-13	Carlos Pelligrini	157	183	157x183	3	137.906	0.5	0
2015-05-16	Rincon de Soc	175	209	175x209	3	966.498	2	NA
2015-05-16	Rincon de Soc	206	209	206x209	3	50.5879	1	0
2015-05-16	Rincon de Soc	209	215	209x215	3	96.6188	4	1
2015-05-16	Rincon de Soc	209	222	209x222	3	265.965	4.33333	1
2015-05-19	P.N. Mburucuya	212	249	212x249	2	1369.36	4.5	1
2015-05-19	P.N. Mburucuya	212	269	212x269	3	859.59	4	1
2015-05-19	P.N. Mburucuya	214	242	214x242	2	76.7468	1	0
2015-05-19	P.N. Mburucuya	214	266	214x266	2	27.5959	1	0
2015-05-15	Rincon de Soc	215	220	215x220	3	69.7978	4	1
2015-05-15	Rincon de Soc	215	222	215x222	3	174.277	4	1
2015-05-19	P.N. Mburucuya	241	242	241x242	3	55.6749	1	0
2015-05-19	P.N. Mburucuya	241	245	241x245	3	1775.57	4	1
2015-05-19	P.N. Mburucuya	241	257	241x257	6	81.9768	3	1
2015-05-19	P.N. Mburucuya	241	266	241x266	3	11.176	1	0
2015-05-19	P.N. Mburucuya	241	269	241x269	3	1574.63	4	1
2015-05-19	P.N. Mburucuya	242	245	242x245	3	1830.12	4	1
2015-05-19	P.N. Mburucuya	242	249	242x249	3	2135.51	3.66667	1
2015-05-19	P.N. Mburucuya	242	257	242x257	3	28.0049	4.33333	1
2015-05-19	P.N. Mburucuya	242	266	242x266	3	53.7189	1	0
2015-05-19	P.N. Mburucuya	245	249	245x249	6	310	2.25	NA
2015-05-19	P.N. Mburucuya	245	257	245x257	3	1857.4	4	1
2015-05-19	P.N. Mburucuya	245	262	245x262	3	158.74	3.66667	1
2015-05-19	P.N. Mburucuya	245	269	245x269	3	201.933	4.33333	1
2015-05-19	P.N. Mburucuya	249	266	249x266	3	2086.73	3.66667	1
2015-05-19	P.N. Mburucuya	249	269	249x269	3	511.47	4.66667	1
2015-05-19	P.N. Mburucuya	257	266	257x266	3	78.1078	2	NA
2015-05-19	P.N. Mburucuya	262	269	262x269	3	43.1949	3.5	1

## Sheet: Uru Nf Nest pairs 
Date	Nest 1 Generic	Nest 2 Generic	Pair Generic	Site N1	Site N2	Nest Separation Contrast 2	Separation Dist (km)	Pair Avg Highest Aggression Score (5 pt scale 0-5)
2016-04-10	796B	796C	796Bx796C	Dayman Pasture Site	Dayman Pasture Site	Same Nest	0	0
2016-04-08	775	775	775x775	New Berlin MGDS	New Berlin MGDS	Same Nest	0	0.333333
2016-04-08	781	781	781x781	New Berlin River	New Berlin River	Same Nest	0	0.333333
2016-04-10	794A	794C	794Ax794C	Out of New Berlin	Out of New Berlin	Same Nest	0	0.333333
2016-04-08	794	794	794x794	Out of New Berlin	Out of New Berlin	Same Nest	0	0.666667
2016-04-08	796	796	796x796	Dayman Pasture Site	Dayman Pasture Site	Same Nest	0	0.666667
2016-04-10	775	779	775x779	New Berlin - MGDS	New Berlin - MGDS	Intrasite	0.093143	1
2016-04-09	779	813	779x813	New Berlin - MGDS	New Berlin - MGDS	Intrasite	0.454339	1
2016-04-12	781	810	781x810	New Berlin RS	New Berlin RS	Intrasite	0.148502	1
2016-04-15	794	822	794x822	Out of New Berlin	Camino al Camping	Intersite	321.375	1
2016-04-12	814	817	814x817	Dayman Pasture Site	Dayman Pasture Site	Intrasite	0.404479	1
2016-04-14	823	825	823x825	Rivera - Barn Drainage	Rivera - Barn Drainage	Intrasite	0.050744	1
2016-04-16	833	845	833x845	Puente - Rivera	Puente - Rivera	Intrasite	0.080744	1
2016-04-16	834	844	834x844	Lagos del Norte	Lagos del Norte	Intrasite	0.057213	1
2016-04-16	835	838	835x838	Large form Site	Large form Site	Intrasite	0.005486	1
2016-04-16	842	843	842x843	Tanque	Tanque	Intrasite	0.036255	1
2016-04-16	845	846	845x846	Puente - Rivera	Puente - Rivera	Intrasite	0.089234	1
2016-04-15	821	822	821x822	Lagos del Norte	Camino al Camping	Intersite	5.90042	1.5
2016-04-15	775	821	775x821	New Berlin MGDS	Lagos del Norte	Intersite	327.931	2
2016-04-15	775	794	775x794	New Berlin MGDS	Out of New Berlin	Intersite	3.145	2.5
2016-04-15	794	821	794x821	Out of New Berlin	Lagos del Norte	Intersite	325.207	2.5
2016-04-14	825	828	825x828	Large form Site	Rivera - Barn Drainage	Intersite	15.1018	2.5
2016-04-15	796	821	796x821	Dayman Pasture Site	Lagos del Norte	Intersite	234.568	3
2016-04-16	826	843	826x843	Tanque	Rivera - Barn Drainage	Intersite	1.16698	3
2016-04-08	794	796	794x796	Dayman	Out of New Berlin	Intersite	168.777	3.4
2016-04-15	796	826	796x826	Dayman Pasture Site	Rivera - Barn Drainage	Intersite	232.688	3.5
2016-04-15	796	822	796x822	Dayman Pasture Site	Camino al Camping	Intersite	233.513	3.75
2016-04-15	775	796	775x796	New Berlin MGDS	Dayman Pasture Site	Intersite	169.674	4
2016-04-16	822	836	822x836	Camino al Camping	Camino al Camping	Intrasite	0.049572	4
2016-04-16	825	826	825x826	Rivera - Barn Drainage	Rivera - Barn Drainage	Intrasite	0.066851	4
2016-04-16	828	835	828x835	Large form Site	Large form Site	Intrasite	0.041652	4
2016-04-16	828	838	828x838	Large form Site	Large form Site	Intrasite	0.046077	4
2016-04-16	836	844	836x844	Intrasite	Lagos del Norte	Intersite	5.85171	4
2016-04-16	836	846	836x846	Camino al Camping	Puente - Rivera	Intersite	1.37641	4

## Sheet: USA Nest Pairs 
Year	Nest Code 1 Generic	Nest Code 2 Generic	Nest Pairing	Code	Date	Category Corrected 12-13-17	Category	Nest pair Avg Max Obs Aggr (Lh 0-5)	Notes
2016	LT2	LT1	LT2-LT1	3	2016-08-04	Same Site	2-Close	1	trophallaxis
2016	Bud2	Bud1	Bud2-Bud1	7	2016-08-04	Same Site	2-Close	0.5	trophallaxis
2016	ElC2	ElC1	ElC2-ElC1	8	2016-08-04	Same Site	2-Close	0.5	trophallaxis
2016	MC2	MC1	MC2-MC1	20	2016-08-04	Same Site	2-Close	2
2016	CH2	CH1	CH2-CH1	28	2016-08-11	Same Site	2-Close	0.5	trophallaxis
2016	SA2	SA1	SA2-SA1	40	2016-08-11	Same Site	2-Close	1
2016	EC1	EC2	EC1-EC2	42	2016-08-11	Same Site	2-Close	0.5	intense allogrooming
2017	Fl 2,2	Fl 1,1	Fl 2,2-Fl 1,1	43	2017-02-09	Same Population-150m	2-Close	0
2017	Fl 2,1	Fl 1,1	Fl 2,1-Fl 1,1	44	2017-02-09	Same Population-150m	2-Close	0.5	troph
2017	MC2	MC1	MC2-MC1	10b	2017-02-09	Same Site	2-Close	0.666667	troph
2017	EC2	EC1	EC2-EC1	12b	2017-02-09	Same Site	2-Close	0.666667	ant, elec
2016	LT1	SA1	LT1-SA1	1	2016-08-04	Far	3-Distant	1	allogrooming
2016	LT2	SA2	LT2-SA2	13	2016-08-04	Far	3-Distant	1	trophallaxis
2016	LT1	MC1	LT1-MC1	15	2016-08-04	Far	3-Distant	1	trophallaxis
2016	CH2	Bud2	CH2-Bud2	16	2016-08-04	Far	3-Distant	1	allogrooming
2016	ElC1	SA1	ElC1-SA1	17	2016-08-04	Far	3-Distant	2	bite + release
2016	LT2	MC2	LT2-MC2	25	2016-08-11	Far	3-Distant	1	antennation
2016	EC2	MC2	EC2-MC2	26	2016-08-11	Far	3-Distant	1	trophallaxis
2016	CH1	EC1	CH1-EC1	27	2016-08-11	Far	3-Distant	1	antennation
2016	ElC2	SA2	ElC2-SA2	30	2016-08-11	Far	3-Distant	1	antennation
2016	CH1	Bud1	CH1-Bud1	31	2016-08-11	Far	3-Distant	1	trophallaxis
2016	EC1	MC1	EC1-MC1	32	2016-08-11	Far	3-Distant	0
2016	ElC2	Bud2	ElC2-Bud2	33	2016-08-11	Far	3-Distant	1	trophallaxis
2016	ElC1	Bud1	ElC1-Bud1	38	2016-08-11	Far	3-Distant	1	trophallaxis
2017	EC2	CH	EC2-CH	52	2017-02-09	Same State	3-Distant	1	ant
2017	MC1	EC1	MC1-EC1	53	2017-02-09	Same State	3-Distant	0
2017	McN	MC	McN-MC	102	2017-02-13	Same State	3-Distant	1.33333	bite + vdos
2017	MC	LT	MC-LT	103	2017-02-13	Same State	3-Distant	0.666667	troph
2017	LT	Buda	LT-Buda	104	2017-02-13	Same State	3-Distant	0.666667	ant
2017	McN	Buda	McN-Buda	114	2017-02-13	Same State	3-Distant	1	troph
2017	MC	Buda	MC-Buda	117	2017-02-13	Same State	3-Distant	0.666667	ant
2017	McN	LT	McN-LT	125	2017-02-13	Same State	3-Distant	0.333333	allo
2017	MC1	CH	MC1-CH	14b	2017-02-09	Same State	3-Distant	0
2017	MC1	Fl 1,1	MC1-Fl 1,1	50	2017-02-09	FL v TX	4-Distinct GeographicRegions	0.5	ant
2017	Fl 1	Buda	Fl 1-Buda	105	2017-02-13	FL v TX	4-Distinct GeographicRegions	0.333333	troph
2017	Fl 1	LT	Fl 1-LT	109	2017-02-13	FL v TX	4-Distinct GeographicRegions	0.666667	troph
2017	Fl 2	McN	Fl 2-McN	115	2017-02-13	FL v TX	4-Distinct GeographicRegions	0
2017	Fl 2	Buda	Fl 2-Buda	118	2017-02-13	FL v TX	4-Distinct GeographicRegions	0.666667	troph
2017	Fl 2	LT	Fl 2-LT	123	2017-02-13	FL v TX	4-Distinct GeographicRegions	0.333333	intense allo
2017	FL 1	McN	FL 1-McN	124	2017-02-13	FL v TX	4-Distinct GeographicRegions	0.333333
2017	Fl 2,2	CH	Fl 2,2-CH	13b	2017-02-09	FL v TX	4-Distinct GeographicRegions	1
2017	Fl 2,1	EC1	Fl 2,1-EC1	16b	2017-02-09	FL v TX	4-Distinct GeographicRegions	0.666667	troph, elec
2017	MC1	Fl 2,2	MC1-Fl 2,2	18b	2017-02-09	FL v TX	4-Distinct GeographicRegions	1.33333	or 2.5, intense allo
2017	Fl 1,1	CH	Fl 1,1-CH	24b	2017-02-09	FL v TX	4-Distinct GeographicRegions	0.666667	ant
2017	Fl 1,1	EC1	Fl 1,1-EC1	25b	2017-02-09	FL v TX	4-Distinct GeographicRegions	1.33333	bite pres at petiole !
2016	MC1	MC1	MC1-MC1	2	2016-08-04	Same Colony	1-Nestmates	1	trophallaxis
2016	Bud2	Bud2	Bud2-Bud2	4	2016-08-04	Same Colony	1-Nestmates	0
2016	Bud1	Bud1	Bud1-Bud1	5	2016-08-04	Same Colony	1-Nestmates	0
2016	MC2	MC2	MC2-MC2	6	2016-08-04	Same Colony	1-Nestmates	0
2016	ElC2	ElC2	ElC2-ElC2	10	2016-08-04	Same Colony	1-Nestmates	0
2016	CH2	CH2	CH2-CH2	12	2016-08-04	Same Colony	1-Nestmates	1	trophallaxis
2016	SA2	SA2	SA2-SA2	14	2016-08-04	Same Colony	1-Nestmates	1	allogrooming
2016	EC1	EC1	EC1-EC1	18	2016-08-04	Same Colony	1-Nestmates	1	trophallaxis
2016	CH1	CH1	CH1-CH1	23	2016-08-04	Same Colony	1-Nestmates	0
2016	LT2	LT2	LT2-LT2	24	2016-08-04	Same Colony	1-Nestmates	1	trophallaxis
2016	ElC1	ElC1	ElC1-ElC1	36	2016-08-11	Same Colony	1-Nestmates	0
2016	SA1	SA1	SA1-SA1	37	2016-08-11	Same Colony	1-Nestmates	1	trophallaxis
2016	LT1	LT1	LT1-LT1	39	2016-08-11	Same Colony	1-Nestmates	1	trophallaxis
2016	EC2	EC2	EC2-EC2	41	2016-08-11	Same Colony	1-Nestmates	0
2017	Fl 2,1	Fl 2,1	Fl 2,1-Fl 2,1	46	2017-02-09	Same Colony	1-Nestmates	0.5	allo
2017	Fl 2,2	Fl 2,2	Fl 2,2-Fl 2,2	47	2017-02-09	Same Colony	1-Nestmates	0.25	troph
2017	Fl 1,2	Fl 1,2	Fl 1,2-Fl 1,2	54	2017-02-09	Same Colony	1-Nestmates	0.666667	troph
2017	Fl 1,1	Fl 1,1	Fl 1,1-Fl 1,1	27b	2017-02-09	Same Colony	1-Nestmates	0.666667	ant

## Sheet: USA Separation dists
Year	Nest Code 1	Nest Code 2	Nest 1 Site	Nest 2 Site	Separation Dist (km)	Code	Date	Category	Elapsed Time (min)	Max Obs Aggr	Max Obs Aggr (Lh scale 0-5)	Nest Pair Max Obs Aggr (Lh 0-5)	Nest pair Avg Max Obs Aggr (Lh 0-5)	Notes
2016	Bud1	Bud1	Buda	Buda	0	5	2016-08-04	1-Nestmates	2	1	0	0	0
2016	Bud2	Bud2	Buda	Buda	0	4	2016-08-04	1-Nestmates	2	1	0	0	0
2016	CH1	CH1	Convict Hill	Convict Hill	0	23	2016-08-04	1-Nestmates	2	1	0	0	0
2016	CH2	CH2	Convict Hill	Convict Hill	0	12	2016-08-04	1-Nestmates	2	2	1	1	1	trophallaxis
2016	EC2	EC2	East Columbia	East Columbia	0	41	2016-08-11	1-Nestmates	2	1	0	0	0
2016	EC1	EC1	East Columbia	East Columbia	0	18	2016-08-04	1-Nestmates	3	2	1	1	1	trophallaxis
2016	ElC1	ElC1	El Campo	El Campo	0	36	2016-08-11	1-Nestmates	2	1	0	0	0
2016	ElC2	ElC2	El Campo	El Campo	0	10	2016-08-04	1-Nestmates	2	1	0	0	0
2017	Fl 1,1	Fl 1,1	Gainsville 1	Gainsville 1	0	27b	2017-02-09	1-Nestmates	3	2	1	1	0.666667	ant
2017	Fl 1,2	Fl 1,2	Gainsville 1	Gainsville 1	0	54	2017-02-09	1-Nestmates	2	2	1	1	0.666667	troph
2017	Fl 2,2	Fl 2,2	Gainsville 2	Gainsville 2	0	47	2017-02-09	1-Nestmates	4	2	1	1	0.25	troph
2017	Fl 2,1	Fl 2,1	Gainsville 2	Gainsville 2	0	46	2017-02-09	1-Nestmates	2	2	1	1	0.5	allo
2016	LT1	LT1	Lake Travis	Lake Travis	0	39	2016-08-11	1-Nestmates	2	2	1	1	1	trophallaxis
2016	LT2	LT2	Lake Travis	Lake Travis	0	24	2016-08-04	1-Nestmates	2	2	1	1	1	trophallaxis
2016	MC1	MC1	Met Center	Met Center	0	2	2016-08-04	1-Nestmates	5	2	1	1	1	trophallaxis
2016	MC2	MC2	Met Center	Met Center	0	6	2016-08-04	1-Nestmates	2	1	0	0	0
2016	SA1	SA1	San Antonio	San Antonio	0	37	2016-08-11	1-Nestmates	2	2	1	1	1	trophallaxis
2016	SA2	SA2	San Antonio	San Antonio	0	14	2016-08-04	1-Nestmates	2	2	1	1	1	allogrooming
2016	Bud1	Bud2	Buda	Buda	0.126755	7	2016-08-04	2-Close	2	2	1	1	0.5	trophallaxis
2016	CH2	CH1	Convict Hill	Convict Hill	0.069921	28	2016-08-11	2-Close	4	2	1	1	0.5	trophallaxis
2017	EC2	EC1	East Columbia	East Columbia	0.07828	12b	2017-02-09	2-Close	2	2	1	1	0.666667	ant, elec
2016	EC2	EC1	East Columbia	East Columbia	0.059158	42	2016-08-11	2-Close	2	2	1	1	0.5	intense allogrooming
2016	ElC1	ElC2	El Campo	El Campo	0.050266	8	2016-08-04	2-Close	4	2	1	1	0.5	trophallaxis
2017	Fl 1,1	Fl 2,2	Gainsville 1	Gainsville 2	0.07	43	2017-02-09	2-Close	2	1	0	0	0
2017	Fl 1,1	Fl 2,1	Gainsville 1	Gainsville 2	0.15	44	2017-02-09	2-Close	2	2	1	1	0.5	troph
2016	LT1	LT2	Lake Travis	Lake Travis	0.106015	3	2016-08-04	2-Close	2	2	1	1	1	trophallaxis
2017	MC2	MC1	Met Center	Met Center	0.013471	10b	2017-02-09	2-Close	2	2	1	1	0.666667	troph
2016	MC2	MC1	Met Center	Met Center	0.05418	20	2016-08-04	2-Close	4	4	3	3	2
2016	SA2	SA1	San Antonio	San Antonio	0.083643	40	2016-08-11	2-Close	4	3	2	2	1
2016	CH2	Bud2	Convict Hill	Buda	16.1997	16	2016-08-04	3-Distant	2	2	1	1	1	allogrooming
2016	ElC1	Bud1	El Campo	Buda	175.939	38	2016-08-11	3-Distant	3	2	1	1	1	trophallaxis
2017	LT	Buda	Lake Travis	Buda	43.1409	104	2017-02-13	3-Distant	2	2	1	1	0.666667	ant
2017	MC	Buda	Met Center	Buda	20.1646	117	2017-02-13	3-Distant	2	2	1	1	0.666667	ant
2016	Bud1	CH1	Buda	Convict Hill	16.2721	31	2016-08-11	3-Distant	2	2	1	1	1	trophallaxis
2017	MC1	CH	Met Center	Convict Hill	14.4768	14b	2017-02-09	3-Distant	2	1	0	0	0
2017	CH	EC2	Convict Hill	East Columbia	246.522	52	2017-02-09	3-Distant	2	2	1	1	1	ant
2016	CH1	EC1	Convict Hill	East Columbia	246.619	27	2016-08-11	3-Distant	2	2	1	1	1	antennation
2016	MC2	EC2	Met Center	East Columbia	233.366	26	2016-08-11	3-Distant	2	2	1	1	1	trophallaxis
2016	Bud2	ElC2	Buda	El Campo	175.824	33	2016-08-11	3-Distant	3	2	1	1	1	trophallaxis
2016	SA1	ElC1	San Antonio	El Campo	227.665	17	2016-08-04	3-Distant	2	3	2	2	2	bite + release
2017	McN	LT	McNeil	Lake Travis	30.6698	125	2017-02-13	3-Distant	3	2	1	1	0.333333	allo
2017	MC	LT	Met Center	Lake Travis	41.4874	103	2017-02-13	3-Distant	2	2	1	1	0.666667	troph
2016	MC1	LT1	Met Center	Lake Travis	41.1922	15	2016-08-04	3-Distant	2	2	1	1	1	trophallaxis
2016	SA1	LT1	San Antonio	Lake Travis	123.894	1	2016-08-04	3-Distant	2	2	1	1	1	allogrooming
2017	Buda	McN	Buda	McNeil	42.7663	114	2017-02-13	3-Distant	3	2	1	1	1	troph
2017	MC	McN	Met Center	McNeil	27.1995	102	2017-02-13	3-Distant	2	3	2	2	1.33333	bite + vdos
2017	EC1	MC1	East Columbia	Met Center	233.404	53	2017-02-09	3-Distant	2	1	0	0	0
2016	EC1	MC1	East Columbia	Met Center	233.36	32	2016-08-11	3-Distant	2	1	0	0	0
2016	LT2	MC2	Lake Travis	Met Center	41.0894	25	2016-08-11	3-Distant	4	2	1	1	1	antennation
2016	ElC2	SA2	El Campo	San Antonio	227.638	30	2016-08-11	3-Distant	2	2	1	1	1	antennation
2016	LT2	SA2	Lake Travis	San Antonio	123.797	13	2016-08-04	3-Distant	2	2	1	1	1	trophallaxis
2017	Buda	Fl 1	Buda	Gainsville 1	1485.14	105	2017-02-13	4-Distinct GeographicRegions	2	2	1	1	0.333333	troph
2017	CH	Fl 1,1	Convict Hill	Gainsville 1	1484.85	24b	2017-02-09	4-Distinct GeographicRegions	3	2	1	1	0.666667	ant
2017	EC1	Fl 1,1	East Columbia	Gainsville 1	1277.01	25b	2017-02-09	4-Distinct GeographicRegions	2	3	2	2	1.33333	bite pres at petiole !
2017	LT	Fl 1	Lake Travis	Gainsville 1	1503.65	109	2017-02-13	4-Distinct GeographicRegions	2	2	1	1	0.666667	troph
2017	McN	FL 1	McNeil	Gainsville 1	1473.08	124	2017-02-13	4-Distinct GeographicRegions	3	2	1	1	0.333333
2017	MC1	Fl 1,1	Met Center	Gainsville 1	1470.45	50	2017-02-09	4-Distinct GeographicRegions	3	2	1	1	0.5	ant
2017	Buda	Fl 2	Buda	Gainsville 2	1485.23	118	2017-02-13	4-Distinct GeographicRegions	2	2	1	1	0.666667	troph
2017	CH	Fl 2,2	Convict Hill	Gainsville 2	1484.7	13b	2017-02-09	4-Distinct GeographicRegions	2	3	2	2	1
2017	EC1	Fl 2,1	East Columbia	Gainsville 2	1277.18	16b	2017-02-09	4-Distinct GeographicRegions	2	2	1	1	0.666667	troph, elec
2017	LT	Fl 2	Lake Travis	Gainsville 2	1503.72	123	2017-02-13	4-Distinct GeographicRegions	2	2	1	1	0.333333	intense allo
2017	McN	Fl 2	McNeil	Gainsville 2	1473.15	115	2017-02-13	4-Distinct GeographicRegions	2	1	0	0	0
2017	MC1	Fl 2,2	Met Center	Gainsville 2	1470.3	18b	2017-02-09	4-Distinct GeographicRegions	4	3	2	2	1.33333	or 2.5, intense allo
